# Supplementary material for: Systematics and Taxonomy of Tonatia saurophila Koopman & Williams, 1951 (Chiroptera, Phyllostomidae)
Source: Zookeys. 2020 Feb 24;915:59–86. doi: 10.3897/zookeys.915.46995 (PMC7052022; doi:10.3897/zookeys.915.46995)
Supplement: XML Treatment for Tonatia saurophila [file zookeys.915.46995-treatment1.xml]

<!DOCTYPE tp:taxon-treatment
  PUBLIC "-//TaxonX//DTD Taxonomic Treatment Publishing DTD v0 20100105//EN" "tax-treatment-NSO.dtd">
<tp:taxon-treatment xmlns:tp="http://www.plazi.org/taxpub"><tp:treatment-meta><kwd-group><label>Taxon classification</label><kwd><named-content xmlns:xlink="http://www.w3.org/1999/xlink" content-type="kingdom">Animalia</named-content></kwd><kwd><named-content xmlns:xlink="http://www.w3.org/1999/xlink" content-type="order">Chiroptera</named-content></kwd><kwd><named-content xmlns:xlink="http://www.w3.org/1999/xlink" content-type="family">Phyllostomidae</named-content></kwd></kwd-group><mixed-citation publication-type="journal"><person-group><name><surname>Basantes</surname><given-names>Mateo</given-names></name><name><surname>Tinoco</surname><given-names>Nicolás</given-names></name><name><surname>Velazco</surname><given-names>Paúl M.</given-names></name><name><surname>Hofmann</surname><given-names>Melinda J.</given-names></name><name><surname>Rodríguez-Posada</surname><given-names>Miguel E.</given-names></name><name><surname>Camacho</surname><given-names>M. Alejandra</given-names></name></person-group><article-title>Systematics and Taxonomy of <italic><tp:taxon-name><tp:taxon-name-part taxon-name-part-type="genus" reg="Tonatia">Tonatia</tp:taxon-name-part> <tp:taxon-name-part taxon-name-part-type="species" reg="saurophila">saurophila</tp:taxon-name-part></tp:taxon-name></italic> Koopman &amp; Williams, 1951 (<tp:taxon-name><tp:taxon-name-part taxon-name-part-type="order">Chiroptera</tp:taxon-name-part></tp:taxon-name>, <tp:taxon-name><tp:taxon-name-part taxon-name-part-type="family">Phyllostomidae</tp:taxon-name-part></tp:taxon-name>)</article-title><source>Zookeys</source><day>24</day><month>2</month><year>2020</year><volume>915</volume><fpage>59</fpage><lpage>86</lpage><pub-id pub-id-type="doi">10.3897/zookeys.915.46995</pub-id></mixed-citation></tp:treatment-meta><tp:nomenclature><label>†</label><tp:taxon-name><object-id xmlns:xlink="http://www.w3.org/1999/xlink" content-type="arpha" xlink:type="simple">17E14D9F-CEBF-5CA7-A3F1-9CBADFDF4A8B</object-id>
              <tp:taxon-name-part taxon-name-part-type="genus" reg="Tonatia">Tonatia</tp:taxon-name-part>
              <tp:taxon-name-part taxon-name-part-type="species" reg="saurophila">saurophila</tp:taxon-name-part>
            </tp:taxon-name><tp:taxon-authority>Koopman &amp; Williams, 1951</tp:taxon-authority><tp:nomenclature-citation-list><tp:nomenclature-citation><tp:taxon-name>
                  <tp:taxon-name-part taxon-name-part-type="genus" reg="Tonatia">Tonatia</tp:taxon-name-part> <tp:taxon-name-part taxon-name-part-type="species" reg="saurophila">saurophila</tp:taxon-name-part></tp:taxon-name><comment><xref ref-type="bibr" rid="B26">Koopman and Williams 1951</xref>: 11.</comment></tp:nomenclature-citation><tp:nomenclature-citation><tp:taxon-name>
                  <tp:taxon-name-part taxon-name-part-type="genus" reg="Tonatia">Tonatia</tp:taxon-name-part> <tp:taxon-name-part taxon-name-part-type="species" reg="bidens">bidens</tp:taxon-name-part> <tp:taxon-name-part taxon-name-part-type="subspecies" reg="saurophila">saurophila</tp:taxon-name-part></tp:taxon-name><comment><xref ref-type="bibr" rid="B25">Koopman 1976</xref>: 45.</comment></tp:nomenclature-citation><tp:nomenclature-citation><tp:taxon-name>
                  <tp:taxon-name-part taxon-name-part-type="genus" reg="Tonatia">Tonatia</tp:taxon-name-part> <tp:taxon-name-part taxon-name-part-type="species" reg="saurophila">saurophila</tp:taxon-name-part> <tp:taxon-name-part taxon-name-part-type="subspecies" reg="saurophila">saurophila</tp:taxon-name-part></tp:taxon-name><comment>Williams, Willig, and Reid 1995: 625.</comment></tp:nomenclature-citation></tp:nomenclature-citation-list></tp:nomenclature><tp:treatment-sec sec-type="Holotype" id="SECID0EMDCI"><title>Holotype.</title><p>Adult, sex undetermined. Deposited at the American Museum of Natural History (<named-content xmlns:xlink="http://www.w3.org/1999/xlink" content-type="dwc:institutional_code" xlink:type="simple">AMNH</named-content> 147206), collected in 1919–1920 by H. E. Anthony (original field number J ½ T1) in “Wallingford Roadside Cave, Balaclava, St. Elizabeth Parish, Jamaica, British West Indies.” The specimen is a partial mandible from the cave deposits.</p></tp:treatment-sec><tp:treatment-sec sec-type="Paratype" id="SECID0EXDCI"><title>Paratype.</title><p>Adult, sex undetermined. Deposited at the American Museum of Natural History (<named-content xmlns:xlink="http://www.w3.org/1999/xlink" content-type="dwc:institutional_code" xlink:type="simple">AMNH</named-content> 147207), collected in 1919–1920 by H. E. Anthony (original field number J ½ T2) from the same locality as the holotype. A second partial mandible from cave deposits.</p></tp:treatment-sec><tp:treatment-sec sec-type="material" id="SECID0ECECI"><title>Additional material.</title><p>Adults, sex undetermined. Individuals of undetermined sex, deposited at the American Museum of Natural History (<named-content xmlns:xlink="http://www.w3.org/1999/xlink" content-type="dwc:institutional_code" xlink:type="simple">AMNH</named-content> 147205, 147211, 147212), collected in 1919–1920 by H. E. Anthony from Dairy Cave, Dry Harbour, St. Ann Parish, Jamaica. Fragments of rostra only (no lower jaws). The type series and this material are the only specimens available of <italic><tp:taxon-name><tp:taxon-name-part taxon-name-part-type="genus" reg="Tonatia">T.</tp:taxon-name-part> <tp:taxon-name-part taxon-name-part-type="species" reg="saurophila">saurophila</tp:taxon-name-part></tp:taxon-name></italic>.</p></tp:treatment-sec><tp:treatment-sec sec-type="distribution" id="SECID0EYECI"><title>Distribution.</title><p>The only record of this species is based on the subfossil remains found by H. E. Anthony in the aforementioned caves in Jamaica (<xref ref-type="bibr" rid="B26">Koopman and Williams 1951</xref>; Fig. <xref ref-type="fig" rid="F7">7</xref>).</p><fig id="F7" position="float" orientation="portrait"><object-id xmlns:xlink="http://www.w3.org/1999/xlink" content-type="doi" xlink:type="simple">10.3897/zookeys.915.46995.figure7</object-id><object-id xmlns:xlink="http://www.w3.org/1999/xlink" content-type="arpha" xlink:type="simple">10EBC237-4071-56BE-807F-5AF2D0CEFD78</object-id><label>Figure 7.</label><caption><p>Geographic distribution of <italic><tp:taxon-name><tp:taxon-name-part taxon-name-part-type="genus" reg="Tonatia">Tonatia</tp:taxon-name-part> <tp:taxon-name-part taxon-name-part-type="species" reg="saurophila">saurophila</tp:taxon-name-part></tp:taxon-name></italic>†, <italic><tp:taxon-name><tp:taxon-name-part taxon-name-part-type="genus" reg="Tonatia">T.</tp:taxon-name-part> <tp:taxon-name-part taxon-name-part-type="species" reg="bakeri">bakeri</tp:taxon-name-part></tp:taxon-name></italic>, and <italic><tp:taxon-name><tp:taxon-name-part taxon-name-part-type="genus" reg="Tonatia">T.</tp:taxon-name-part> <tp:taxon-name-part taxon-name-part-type="species" reg="maresi">maresi</tp:taxon-name-part></tp:taxon-name></italic>. Map of Central and South America showing the geographical distribution of <italic><tp:taxon-name><tp:taxon-name-part taxon-name-part-type="genus" reg="Tonatia">T.</tp:taxon-name-part> <tp:taxon-name-part taxon-name-part-type="species" reg="saurophila">saurophila</tp:taxon-name-part></tp:taxon-name></italic>† (subfossil records, Jamaica, type locality), <italic><tp:taxon-name><tp:taxon-name-part taxon-name-part-type="genus" reg="Tonatia">T.</tp:taxon-name-part> <tp:taxon-name-part taxon-name-part-type="species" reg="bakeri">bakeri</tp:taxon-name-part></tp:taxon-name></italic>, and <italic><tp:taxon-name><tp:taxon-name-part taxon-name-part-type="genus" reg="Tonatia">T.</tp:taxon-name-part> <tp:taxon-name-part taxon-name-part-type="species" reg="maresi">maresi</tp:taxon-name-part></tp:taxon-name></italic>. Modified from <xref ref-type="bibr" rid="B47">Williams and Genoways (2008)</xref>, and based on the localities of the specimens included in this study.</p></caption><graphic xmlns:xlink="http://www.w3.org/1999/xlink" xlink:href="zookeys-915-059-g007.jpg" position="float" orientation="portrait" xlink:type="simple" id="oo_383144.jpg"><uri content-type="original_file" xlink:type="simple">https://binary.pensoft.net/fig/383144</uri></graphic></fig></tp:treatment-sec><tp:treatment-sec sec-type="diagnosis" id="SECID0EZHCI"><title>Diagnosis.</title><p>Similar to <italic><tp:taxon-name><tp:taxon-name-part taxon-name-part-type="genus" reg="Tonatia">Tonatia</tp:taxon-name-part> <tp:taxon-name-part taxon-name-part-type="species" reg="bidens">bidens</tp:taxon-name-part></tp:taxon-name></italic>, but differing in having: the axis of the talonid of m3 straight in an anteroposterior sense, instead of running obliquely in a lingual-labial direction; slightly lower coronoid; more bulbous forehead; a well-developed labial posterior lobe of the last upper premolar; overall size smaller (<xref ref-type="bibr" rid="B26">Koopman and Williams 1951</xref>).</p></tp:treatment-sec><tp:treatment-sec sec-type="description" id="SECID0EOICI"><title>Description.</title><p>The holotype is a partial mandible. The mandible is comprised of the entire dentary bone except for the end of the angular process. All three molars are present along with the last premolar. Complete dental formula of the mandible can be determined from alveoli. There are two small roots, a large canine root and a single small incisor root in front of the last premolar. Also, the coronoid is moderately high. The last premolar is anteriorly squared and therefore the middle premolar is relatively larger (<xref ref-type="bibr" rid="B26">Koopman and Williams 1951</xref>). The subfossil fragment of the specimen <named-content xmlns:xlink="http://www.w3.org/1999/xlink" content-type="dwc:institutional_code" xlink:type="simple">AMNH</named-content> 147205 (as shown in the description) includes the entire rostrum, except the extreme anterior end, almost the entire hard palate, and the roots of the teeth except the incisors. Also, the anterior border of the orbit rises obliquely to join the dorsal border. This subfossil also has a slightly bulbous forehead and the presence of an anterior lobe on the last premolar.</p><p>Measurements of the holotype taken by <xref ref-type="bibr" rid="B26">Koopman and Williams (1951)</xref> are: mandibular toothrow length, 9.8 mm, and depth of ramus behind last molar, 3.1mm. Also, measurements of the paratype taken from <xref ref-type="bibr" rid="B26">Koopman and Williams (1951)</xref> are: mandibular toothrow length, 9.5 mm; depth of ramus behind last molar, 2.9 mm; and coronoid height, 6.3 mm.</p></tp:treatment-sec><tp:treatment-sec sec-type="comparisons" id="SECID0EHJCI"><title>Comparisons.</title><p><italic><tp:taxon-name><tp:taxon-name-part taxon-name-part-type="genus" reg="Tonatia">Tonatia</tp:taxon-name-part> <tp:taxon-name-part taxon-name-part-type="species" reg="saurophila">saurophila</tp:taxon-name-part></tp:taxon-name></italic> is smaller than any other species within the genus. <italic><tp:taxon-name><tp:taxon-name-part taxon-name-part-type="genus" reg="Tonatia">Tonatia</tp:taxon-name-part> <tp:taxon-name-part taxon-name-part-type="species" reg="saurophila">saurophila</tp:taxon-name-part></tp:taxon-name></italic> differs from <italic><tp:taxon-name><tp:taxon-name-part taxon-name-part-type="genus" reg="Tonatia">Tonatia</tp:taxon-name-part> <tp:taxon-name-part taxon-name-part-type="species" reg="bidens">bidens</tp:taxon-name-part></tp:taxon-name></italic> in having the axis of the talonid of m3 running not obliquely in a lingual-labial direction but straight anteroposteriorly, in having a somewhat more bulbous forehead, and in possessing a well-developed posterior lobe on the last premolar (<xref ref-type="bibr" rid="B26">Koopman and Williams 1951</xref>). On the other hand, <italic><tp:taxon-name><tp:taxon-name-part taxon-name-part-type="genus" reg="Tonatia">T.</tp:taxon-name-part> <tp:taxon-name-part taxon-name-part-type="species" reg="saurophila">saurophila</tp:taxon-name-part></tp:taxon-name></italic> differs from <italic><tp:taxon-name><tp:taxon-name-part taxon-name-part-type="genus" reg="Tonatia">T.</tp:taxon-name-part> <tp:taxon-name-part taxon-name-part-type="species" reg="bakeri">bakeri</tp:taxon-name-part></tp:taxon-name></italic> and <italic><tp:taxon-name><tp:taxon-name-part taxon-name-part-type="genus" reg="Tonatia">T.</tp:taxon-name-part> <tp:taxon-name-part taxon-name-part-type="species" reg="maresi">maresi</tp:taxon-name-part></tp:taxon-name></italic> by having smaller craniodental measurements. Mandibular toothrow length in the holotype of <italic><tp:taxon-name><tp:taxon-name-part taxon-name-part-type="genus" reg="Tonatia">T.</tp:taxon-name-part> <tp:taxon-name-part taxon-name-part-type="species" reg="saurophila">saurophila</tp:taxon-name-part></tp:taxon-name></italic> is 9.8 mm, while in specimens of <italic><tp:taxon-name><tp:taxon-name-part taxon-name-part-type="genus" reg="Tonatia">T.</tp:taxon-name-part> <tp:taxon-name-part taxon-name-part-type="species" reg="bakeri">bakeri</tp:taxon-name-part></tp:taxon-name></italic> and <italic><tp:taxon-name><tp:taxon-name-part taxon-name-part-type="genus" reg="Tonatia">T.</tp:taxon-name-part> <tp:taxon-name-part taxon-name-part-type="species" reg="maresi">maresi</tp:taxon-name-part></tp:taxon-name></italic>, analyzed in this study, the mandibular toothrow length averaged 11.37 mm and 10.51 mm, respectively. In addition, the coronoid height in the paratype of <italic><tp:taxon-name><tp:taxon-name-part taxon-name-part-type="genus" reg="Tonatia">T.</tp:taxon-name-part> <tp:taxon-name-part taxon-name-part-type="species" reg="saurophila">saurophila</tp:taxon-name-part></tp:taxon-name></italic> is 6.3 mm, while in specimens of <italic><tp:taxon-name><tp:taxon-name-part taxon-name-part-type="genus" reg="Tonatia">T.</tp:taxon-name-part> <tp:taxon-name-part taxon-name-part-type="species" reg="bakeri">bakeri</tp:taxon-name-part></tp:taxon-name></italic> and <italic><tp:taxon-name><tp:taxon-name-part taxon-name-part-type="genus" reg="Tonatia">T.</tp:taxon-name-part> <tp:taxon-name-part taxon-name-part-type="species" reg="maresi">maresi</tp:taxon-name-part></tp:taxon-name></italic>, analyzed in this study, the coronoid height averaged 7.61 mm and 7.07 mm, respectively. Also, the axis of the talonid of the last molar running not obliquely in a lingual-labial direction, while tends to be oblique in <italic><tp:taxon-name><tp:taxon-name-part taxon-name-part-type="genus" reg="Tonatia">T.</tp:taxon-name-part> <tp:taxon-name-part taxon-name-part-type="species" reg="bakeri">bakeri</tp:taxon-name-part></tp:taxon-name></italic> and <italic><tp:taxon-name><tp:taxon-name-part taxon-name-part-type="genus" reg="Tonatia">T.</tp:taxon-name-part> <tp:taxon-name-part taxon-name-part-type="species" reg="maresi">maresi</tp:taxon-name-part></tp:taxon-name></italic>.</p></tp:treatment-sec><tp:treatment-sec sec-type="etymology" id="SECID0ELOCI"><title>Etymology.</title><p>The etymology of the term <italic><tp:taxon-name><tp:taxon-name-part taxon-name-part-type="genus" reg="Tonatia">Tonatia</tp:taxon-name-part></tp:taxon-name></italic> is unknown (<xref ref-type="bibr" rid="B33">Medellín and Arita 1989</xref>). The name <italic><tp:taxon-name><tp:taxon-name-part taxon-name-part-type="genus" reg="Tonatia"/><tp:taxon-name-part taxon-name-part-type="species" reg="saurophila">saurophila</tp:taxon-name-part></tp:taxon-name></italic> is the union of the Latin terms <italic>saurus</italic>, lizard and <italic>philus</italic>, loving. This is because <italic><tp:taxon-name><tp:taxon-name-part taxon-name-part-type="genus" reg="Tonatia">T.</tp:taxon-name-part> <tp:taxon-name-part taxon-name-part-type="species" reg="saurophila">saurophila</tp:taxon-name-part></tp:taxon-name></italic> was described based on some subfossil material from the “Lizard” stratum of the Wallingford Roadside cave (<xref ref-type="bibr" rid="B47">Williams and Genoways 2008</xref>).</p></tp:treatment-sec><tp:treatment-sec sec-type="remarks" id="SECID0EZPCI"><title>Remarks.</title><p>In 1951, Koopman and Williams considered the fragmentary subfossil material found in the Jamaican caves as a new species. Then, <xref ref-type="bibr" rid="B48">Williams et al. (1995)</xref> recognized the Jamaican taxon as the subspecies <italic><tp:taxon-name><tp:taxon-name-part taxon-name-part-type="genus" reg="Tonatia">Tonatia</tp:taxon-name-part> <tp:taxon-name-part taxon-name-part-type="species" reg="saurophila">saurophila</tp:taxon-name-part> <tp:taxon-name-part taxon-name-part-type="subspecies" reg="saurophila">saurophila</tp:taxon-name-part></tp:taxon-name></italic>, along with two other subspecies (<italic><tp:taxon-name><tp:taxon-name-part taxon-name-part-type="genus" reg="Tonatia">T.</tp:taxon-name-part> <tp:taxon-name-part taxon-name-part-type="species" reg="saurophila">saurophila</tp:taxon-name-part> <tp:taxon-name-part taxon-name-part-type="subspecies" reg="bakeri">bakeri</tp:taxon-name-part></tp:taxon-name></italic> and <italic><tp:taxon-name><tp:taxon-name-part taxon-name-part-type="genus" reg="Tonatia">T.</tp:taxon-name-part> <tp:taxon-name-part taxon-name-part-type="species" reg="saurophila">saurophila</tp:taxon-name-part> <tp:taxon-name-part taxon-name-part-type="subspecies" reg="maresi">maresi</tp:taxon-name-part></tp:taxon-name></italic>). Herein, we recognize <italic><tp:taxon-name><tp:taxon-name-part taxon-name-part-type="genus" reg="Tonatia">T.</tp:taxon-name-part> <tp:taxon-name-part taxon-name-part-type="species" reg="bakeri">bakeri</tp:taxon-name-part></tp:taxon-name></italic> and <italic><tp:taxon-name><tp:taxon-name-part taxon-name-part-type="genus" reg="Tonatia">T.</tp:taxon-name-part> <tp:taxon-name-part taxon-name-part-type="species" reg="maresi">maresi</tp:taxon-name-part></tp:taxon-name></italic> as full species, and support that <italic><tp:taxon-name><tp:taxon-name-part taxon-name-part-type="genus" reg="Tonatia">T.</tp:taxon-name-part> <tp:taxon-name-part taxon-name-part-type="species" reg="saurophila">saurophila</tp:taxon-name-part></tp:taxon-name></italic> be considered as an extinct monotypic entity, as only subfossil specimens have been recorded in 1920, and there have been no new records since then.</p></tp:treatment-sec><ref-list><ref id="B26"><mixed-citation xmlns:xlink="http://www.w3.org/1999/xlink" xlink:type="simple"><person-group><name name-style="western"><surname>Koopman</surname><given-names>KF</given-names></name><name name-style="western"><surname>Williams</surname><given-names>EE</given-names></name></person-group> (<year>1951</year>) <article-title>Fossil <tp:taxon-name><tp:taxon-name-part taxon-name-part-type="order">Chiroptera</tp:taxon-name-part></tp:taxon-name> collected by HE Anthony in Jamaica, 1919-1920.</article-title><source>American Museum Novitates</source><volume>1519</volume>: <fpage>1</fpage>–<lpage>29</lpage>. <ext-link xlink:type="simple" ext-link-type="uri" xlink:href="http://hdl.handle.net/2246/2373">http://hdl.handle.net/2246/2373</ext-link></mixed-citation></ref><ref id="B25"><mixed-citation xmlns:xlink="http://www.w3.org/1999/xlink" xlink:type="simple"><person-group><name name-style="western"><surname>Koopman</surname><given-names>KF</given-names></name></person-group> (<year>1976</year>) <article-title>Zoogeography.</article-title> In: <person-group><name name-style="western"><surname>Baker</surname><given-names>RJ</given-names></name><name name-style="western"><surname>Knox Jones Jr</surname><given-names>J</given-names></name></person-group>. <issue-title>J, Carter DC (Eds) Biology of bats of the family Phyllostomatidae Part I.</issue-title><source>Special Publications, The Museum of Texas Tech University</source><volume>10</volume>: <fpage>39</fpage>–<lpage>47</lpage>.</mixed-citation></ref><ref id="B47"><mixed-citation xmlns:xlink="http://www.w3.org/1999/xlink" xlink:type="simple"><person-group><name name-style="western"><surname>Williams</surname><given-names>S</given-names></name><name name-style="western"><surname>Genoways</surname><given-names>H</given-names></name></person-group> (<year>2008</year>) <source>Subfamily <tp:taxon-name><tp:taxon-name-part taxon-name-part-type="subfamily">Phyllostominae</tp:taxon-name-part></tp:taxon-name>. In: Gardner AL (Ed.) Mammals of South America. Volume I. Marsupials, Xenarthrans, Shrews and Bats.</source><publisher-name>The University of Chicago Press</publisher-name>, <publisher-loc>Chicago</publisher-loc>, <size units="page">669 pp</size>.</mixed-citation></ref><ref id="B33"><mixed-citation xmlns:xlink="http://www.w3.org/1999/xlink" xlink:type="simple"><person-group><name name-style="western"><surname>Medellín</surname><given-names>RA</given-names></name><name name-style="western"><surname>Arita</surname><given-names>HT</given-names></name></person-group> (<year>1989</year>) <article-title><italic><tp:taxon-name><tp:taxon-name-part taxon-name-part-type="genus">Tonatia</tp:taxon-name-part> <tp:taxon-name-part taxon-name-part-type="species">evotis</tp:taxon-name-part></tp:taxon-name></italic> and <italic><tp:taxon-name><tp:taxon-name-part taxon-name-part-type="genus">Tonatia</tp:taxon-name-part> <tp:taxon-name-part taxon-name-part-type="species">silvicola</tp:taxon-name-part></tp:taxon-name></italic>.</article-title><source>Mammalian Species</source><volume>334</volume>: <fpage>1</fpage>–<lpage>5</lpage>. <ext-link xlink:type="simple" ext-link-type="doi" xlink:href="10.2307/3504111">https://doi.org/10.2307/3504111</ext-link></mixed-citation></ref><ref id="B48"><mixed-citation xmlns:xlink="http://www.w3.org/1999/xlink" xlink:type="simple"><person-group><name name-style="western"><surname>Williams</surname><given-names>SL</given-names></name><name name-style="western"><surname>Willig</surname><given-names>MR</given-names></name><name name-style="western"><surname>Reid</surname><given-names>FA</given-names></name></person-group> (<year>1995</year>) <article-title>Review of the <italic><tp:taxon-name><tp:taxon-name-part taxon-name-part-type="genus">Tonatia</tp:taxon-name-part> <tp:taxon-name-part taxon-name-part-type="species">bidens</tp:taxon-name-part></tp:taxon-name></italic> complex (<tp:taxon-name><tp:taxon-name-part taxon-name-part-type="class">Mammalia</tp:taxon-name-part></tp:taxon-name>: <tp:taxon-name><tp:taxon-name-part taxon-name-part-type="order">Chiroptera</tp:taxon-name-part></tp:taxon-name>), with descriptions of two new subspecies.</article-title><source>Journal of Mammalogy</source><volume>76</volume>: <fpage>612</fpage>–<lpage>626</lpage>. <ext-link xlink:type="simple" ext-link-type="doi" xlink:href="10.2307/1382370">https://doi.org/10.2307/1382370</ext-link></mixed-citation></ref></ref-list></tp:taxon-treatment>
