# Supplementary material for: Systematics and Taxonomy of Tonatia saurophila Koopman & Williams, 1951 (Chiroptera, Phyllostomidae)
Source: Zookeys. 2020 Feb 24;915:59–86. doi: 10.3897/zookeys.915.46995 (PMC7052022; doi:10.3897/zookeys.915.46995)
Supplement: XML Treatment for Tonatia bakeri [file zookeys.915.46995-treatment2.xml]

<!DOCTYPE tp:taxon-treatment
  PUBLIC "-//TaxonX//DTD Taxonomic Treatment Publishing DTD v0 20100105//EN" "tax-treatment-NSO.dtd">
<tp:taxon-treatment xmlns:tp="http://www.plazi.org/taxpub"><tp:treatment-meta><kwd-group><label>Taxon classification</label><kwd><named-content xmlns:xlink="http://www.w3.org/1999/xlink" content-type="kingdom">Animalia</named-content></kwd><kwd><named-content xmlns:xlink="http://www.w3.org/1999/xlink" content-type="order">Chiroptera</named-content></kwd><kwd><named-content xmlns:xlink="http://www.w3.org/1999/xlink" content-type="family">Phyllostomidae</named-content></kwd></kwd-group><mixed-citation publication-type="journal"><person-group><name><surname>Basantes</surname><given-names>Mateo</given-names></name><name><surname>Tinoco</surname><given-names>Nicolás</given-names></name><name><surname>Velazco</surname><given-names>Paúl M.</given-names></name><name><surname>Hofmann</surname><given-names>Melinda J.</given-names></name><name><surname>Rodríguez-Posada</surname><given-names>Miguel E.</given-names></name><name><surname>Camacho</surname><given-names>M. Alejandra</given-names></name></person-group><article-title>Systematics and Taxonomy of <italic><tp:taxon-name><tp:taxon-name-part taxon-name-part-type="genus" reg="Tonatia">Tonatia</tp:taxon-name-part> <tp:taxon-name-part taxon-name-part-type="species" reg="saurophila">saurophila</tp:taxon-name-part></tp:taxon-name></italic> Koopman &amp; Williams, 1951 (<tp:taxon-name><tp:taxon-name-part taxon-name-part-type="order">Chiroptera</tp:taxon-name-part></tp:taxon-name>, <tp:taxon-name><tp:taxon-name-part taxon-name-part-type="family">Phyllostomidae</tp:taxon-name-part></tp:taxon-name>)</article-title><source>Zookeys</source><day>24</day><month>2</month><year>2020</year><volume>915</volume><fpage>59</fpage><lpage>86</lpage><pub-id pub-id-type="doi">10.3897/zookeys.915.46995</pub-id></mixed-citation></tp:treatment-meta><tp:nomenclature><tp:taxon-name><object-id xmlns:xlink="http://www.w3.org/1999/xlink" content-type="arpha" xlink:type="simple">654527AF-33FC-5FD4-A370-97258F312F55</object-id>
              <tp:taxon-name-part taxon-name-part-type="genus" reg="Tonatia">Tonatia</tp:taxon-name-part>
              <tp:taxon-name-part taxon-name-part-type="species" reg="bakeri">bakeri</tp:taxon-name-part>
            </tp:taxon-name><tp:taxon-authority>Williams, Willig &amp; Reid, 1995</tp:taxon-authority><tp:nomenclature-citation-list><tp:nomenclature-citation><tp:taxon-name>
                  <tp:taxon-name-part taxon-name-part-type="genus" reg="Tonatia">Tonatia</tp:taxon-name-part> <tp:taxon-name-part taxon-name-part-type="species" reg="saurophila">saurophila</tp:taxon-name-part> <tp:taxon-name-part taxon-name-part-type="subspecies" reg="bakeri">bakeri</tp:taxon-name-part></tp:taxon-name><comment><xref ref-type="bibr" rid="B48">Williams et al. 1995</xref>: 622.</comment></tp:nomenclature-citation></tp:nomenclature-citation-list></tp:nomenclature><tp:treatment-sec sec-type="Holotype" id="SECID0EJUCI"><title>Holotype.</title><p>Adult male, deposited at the Museum of Texas Tech University (TTU 39120), collected on 31 January 1983 by R. J. Baker (original field number 1195), 6 km SW of Cana, Darién, Panama, 1200 m. Prepared as skin and skull by M. S. Hafner. Karyotype reference number <ext-link xmlns:xlink="http://www.w3.org/1999/xlink" ext-link-type="gen" xlink:href="TK22573" xlink:type="simple">TK22573</ext-link>. No paratypes were designated by <xref ref-type="bibr" rid="B48">Williams et al. (1995)</xref>, but several specimens from Mexico, Belize, Costa Rica, Guatemala, Honduras, Nicaragua, Panama, and Venezuela were listed and used in the description.</p></tp:treatment-sec><tp:treatment-sec sec-type="distribution" id="SECID0ETUCI"><title>Distribution.</title><p><italic><tp:taxon-name><tp:taxon-name-part taxon-name-part-type="genus" reg="Tonatia">Tonatia</tp:taxon-name-part> <tp:taxon-name-part taxon-name-part-type="species" reg="bakeri">bakeri</tp:taxon-name-part></tp:taxon-name></italic> is distributed from southeastern Mexico southward into South America to northwestern Ecuador, northern Colombia, and northern Venezuela (west and north of Cordillera de Mérida). The southernmost records of the species are located in the Province of Esmeraldas, Ecuador (Fig. <xref ref-type="fig" rid="F7">7</xref>).</p></tp:treatment-sec><tp:treatment-sec sec-type="diagnosis" id="SECID0EIVCI"><title>Diagnosis.</title><p><italic><tp:taxon-name><tp:taxon-name-part taxon-name-part-type="genus" reg="Tonatia">Tonatia</tp:taxon-name-part> <tp:taxon-name-part taxon-name-part-type="species" reg="bakeri">bakeri</tp:taxon-name-part></tp:taxon-name></italic> is distinguished from <italic><tp:taxon-name><tp:taxon-name-part taxon-name-part-type="genus" reg="Tonatia">T.</tp:taxon-name-part> <tp:taxon-name-part taxon-name-part-type="species" reg="bidens">bidens</tp:taxon-name-part></tp:taxon-name></italic> and <italic><tp:taxon-name><tp:taxon-name-part taxon-name-part-type="genus" reg="Tonatia">T.</tp:taxon-name-part> <tp:taxon-name-part taxon-name-part-type="species" reg="maresi">maresi</tp:taxon-name-part></tp:taxon-name></italic> mainly by craniodental and external measurements. <italic><tp:taxon-name><tp:taxon-name-part taxon-name-part-type="genus" reg="Tonatia">Tonatia</tp:taxon-name-part> <tp:taxon-name-part taxon-name-part-type="species" reg="bakeri">bakeri</tp:taxon-name-part></tp:taxon-name></italic> is larger than any other species within the genus (<xref ref-type="bibr" rid="B48">Williams et al. 1995</xref>; Table <xref ref-type="table" rid="T2">2</xref>). The measurements that explain most of the variability are postorbital constriction length, mastoid width, and upper canine width. The skin around the mouth, nose leaf, and warts of the lower lip presents a light coloration. The posterior edge of the cranium presents an acute apex, the mandibular condyles are robust, the diastema between the canine and first lower premolar is absent or not evident, and clinoid process is well developed (Figs <xref ref-type="fig" rid="F3">3a, c</xref>, <xref ref-type="fig" rid="F4">4a, c</xref>). Measurements of the holotype taken from <xref ref-type="bibr" rid="B48">Williams et al. (1995)</xref>, as well as averages of the external craniodental and external measurements of the specimens analyzed in this study, are presented in Table <xref ref-type="table" rid="T2">2</xref>.</p></tp:treatment-sec><tp:treatment-sec sec-type="description" id="SECID0ESXCI"><title>Description.</title><p>The holotype has bicolored gray-brown dorsal fur with dark tips; hairs behind ears and neck are bicolored with white bases, and are overall slightly lighter than the rest of the dorsum. Hairs on shoulders are gray-brown, presenting white bases and tips (tricolored). The hairs on the top of head have white tips forming a pale stripe between the ears. Ventral pelage is paler than dorsal pelage; hairs are fawn with lighter tips, but around the throat the fur has a lighter and more uniform color. Dorsal and ventral pelage is dense. Dorsal hairs are longer (12.0 mm) than ventral hairs (5.0 mm). The proximal third of the forearm is covered by short hair (the ventral surface is more densely furred than dorsal), as well as base of the thumbs and proximal side of the feet. The proximal ventral margins of the uropatagium and wing membranes have sparse short hair. The skull of the holotype is complete and in perfect condition, presenting a well-defined sagittal crest.</p></tp:treatment-sec><tp:treatment-sec sec-type="comparisons" id="SECID0EXXCI"><title>Comparisons.</title><p><italic><tp:taxon-name><tp:taxon-name-part taxon-name-part-type="genus" reg="Tonatia">Tonatia</tp:taxon-name-part> <tp:taxon-name-part taxon-name-part-type="species" reg="bakeri">bakeri</tp:taxon-name-part></tp:taxon-name></italic> and <italic><tp:taxon-name><tp:taxon-name-part taxon-name-part-type="genus" reg="Tonatia">T.</tp:taxon-name-part> <tp:taxon-name-part taxon-name-part-type="species" reg="maresi">maresi</tp:taxon-name-part></tp:taxon-name></italic> differ from <italic><tp:taxon-name><tp:taxon-name-part taxon-name-part-type="genus" reg="Tonatia">T.</tp:taxon-name-part> <tp:taxon-name-part taxon-name-part-type="species" reg="bidens">bidens</tp:taxon-name-part></tp:taxon-name></italic> in the presence of a clear line of short fur on the top of the head between ears, a secondary process in the mastoid that partially obscures the base of the bulla (unique within subfamily <tp:taxon-name><tp:taxon-name-part taxon-name-part-type="subfamily">Phyllostominae</tp:taxon-name-part></tp:taxon-name>), a larger gap between lower canines, a lower crowded appearance of the premolars, and a narrower postorbital constriction. <italic><tp:taxon-name><tp:taxon-name-part taxon-name-part-type="genus" reg="Tonatia">Tonatia</tp:taxon-name-part> <tp:taxon-name-part taxon-name-part-type="species" reg="bakeri">bakeri</tp:taxon-name-part></tp:taxon-name></italic> differs from <italic><tp:taxon-name><tp:taxon-name-part taxon-name-part-type="genus" reg="Tonatia">T.</tp:taxon-name-part> <tp:taxon-name-part taxon-name-part-type="species" reg="maresi">maresi</tp:taxon-name-part></tp:taxon-name></italic> in its narrower breadth across the lower incisors (<xref ref-type="bibr" rid="B48">Williams et al. 1995</xref>), presence of an acute apex in the posterior edge of the braincase due to the presence of a well-developed sagittal process, robust mandibular condyles, a reduced or absent space between the canine and the first lower premolar, observable in the mandible body (lateral view), and a well-developed clinoid process (Figs <xref ref-type="fig" rid="F3">3a, c</xref>, <xref ref-type="fig" rid="F4">4a, c</xref>). Additionally, <italic><tp:taxon-name><tp:taxon-name-part taxon-name-part-type="genus" reg="Tonatia">T.</tp:taxon-name-part> <tp:taxon-name-part taxon-name-part-type="species" reg="bakeri">bakeri</tp:taxon-name-part></tp:taxon-name></italic> specimens are larger than those of <italic><tp:taxon-name><tp:taxon-name-part taxon-name-part-type="genus" reg="Tonatia">T.</tp:taxon-name-part> <tp:taxon-name-part taxon-name-part-type="species" reg="maresi">maresi</tp:taxon-name-part></tp:taxon-name></italic> (Table <xref ref-type="table" rid="T2">2</xref>).</p></tp:treatment-sec><tp:treatment-sec sec-type="etymology" id="SECID0E61CI"><title>Etymology.</title><p>The name <italic><tp:taxon-name><tp:taxon-name-part taxon-name-part-type="genus" reg="Tonatia"/><tp:taxon-name-part taxon-name-part-type="species" reg="bakeri">bakeri</tp:taxon-name-part></tp:taxon-name></italic> was coined in recognition to Robert J. Baker for his contributions to the genetics and systematics of the family <tp:taxon-name><tp:taxon-name-part taxon-name-part-type="family">Phyllostomidae</tp:taxon-name-part></tp:taxon-name> (<xref ref-type="bibr" rid="B48">Williams et al. 1995</xref>).</p></tp:treatment-sec><tp:treatment-sec sec-type="remarks" id="SECID0EY2CI"><title>Remarks.</title><p>Little is known on the natural history of the genus <italic><tp:taxon-name><tp:taxon-name-part taxon-name-part-type="genus" reg="Tonatia">Tonatia</tp:taxon-name-part></tp:taxon-name></italic>. It has been reported that it uses hollow trees as day roosts, within which forms monospecific groups, or multispecific groups with other bat species (<xref ref-type="bibr" rid="B47">Williams and Genoways 2008</xref>). The diet of <italic><tp:taxon-name><tp:taxon-name-part taxon-name-part-type="genus" reg="Tonatia">Tonatia</tp:taxon-name-part></tp:taxon-name></italic> includes arthropods, fruit, and small vertebrates (<xref ref-type="bibr" rid="B42">Tirira 2017</xref>).</p></tp:treatment-sec><tp:treatment-sec><!--Section generated to contain objects referenced in tp:taxon-treatment.--><fig id="F7" position="float" orientation="portrait"><object-id xmlns:xlink="http://www.w3.org/1999/xlink" content-type="doi" xlink:type="simple">10.3897/zookeys.915.46995.figure7</object-id><object-id xmlns:xlink="http://www.w3.org/1999/xlink" content-type="arpha" xlink:type="simple">10EBC237-4071-56BE-807F-5AF2D0CEFD78</object-id><label>Figure 7.</label><caption><p>Geographic distribution of <italic><tp:taxon-name><tp:taxon-name-part taxon-name-part-type="genus" reg="Tonatia">Tonatia</tp:taxon-name-part> <tp:taxon-name-part taxon-name-part-type="species" reg="saurophila">saurophila</tp:taxon-name-part></tp:taxon-name></italic>†, <italic><tp:taxon-name><tp:taxon-name-part taxon-name-part-type="genus" reg="Tonatia">T.</tp:taxon-name-part> <tp:taxon-name-part taxon-name-part-type="species" reg="bakeri">bakeri</tp:taxon-name-part></tp:taxon-name></italic>, and <italic><tp:taxon-name><tp:taxon-name-part taxon-name-part-type="genus" reg="Tonatia">T.</tp:taxon-name-part> <tp:taxon-name-part taxon-name-part-type="species" reg="maresi">maresi</tp:taxon-name-part></tp:taxon-name></italic>. Map of Central and South America showing the geographical distribution of <italic><tp:taxon-name><tp:taxon-name-part taxon-name-part-type="genus" reg="Tonatia">T.</tp:taxon-name-part> <tp:taxon-name-part taxon-name-part-type="species" reg="saurophila">saurophila</tp:taxon-name-part></tp:taxon-name></italic>† (subfossil records, Jamaica, type locality), <italic><tp:taxon-name><tp:taxon-name-part taxon-name-part-type="genus" reg="Tonatia">T.</tp:taxon-name-part> <tp:taxon-name-part taxon-name-part-type="species" reg="bakeri">bakeri</tp:taxon-name-part></tp:taxon-name></italic>, and <italic><tp:taxon-name><tp:taxon-name-part taxon-name-part-type="genus" reg="Tonatia">T.</tp:taxon-name-part> <tp:taxon-name-part taxon-name-part-type="species" reg="maresi">maresi</tp:taxon-name-part></tp:taxon-name></italic>. Modified from <xref ref-type="bibr" rid="B47">Williams and Genoways (2008)</xref>, and based on the localities of the specimens included in this study.</p></caption><graphic xmlns:xlink="http://www.w3.org/1999/xlink" xlink:href="zookeys-915-059-g007.jpg" position="float" orientation="portrait" xlink:type="simple" id="oo_383144.jpg"><uri content-type="original_file" xlink:type="simple">https://binary.pensoft.net/fig/383144</uri></graphic></fig><table-wrap id="T2" position="float" orientation="portrait"><label>Table 2.</label><caption><p>Measurements (in mm) of <italic><tp:taxon-name><tp:taxon-name-part taxon-name-part-type="genus" reg="Tonatia">Tonatia</tp:taxon-name-part> <tp:taxon-name-part taxon-name-part-type="species" reg="bakeri">bakeri</tp:taxon-name-part></tp:taxon-name></italic> and <italic><tp:taxon-name><tp:taxon-name-part taxon-name-part-type="genus" reg="Tonatia">Tonatia</tp:taxon-name-part> <tp:taxon-name-part taxon-name-part-type="species" reg="maresi">maresi</tp:taxon-name-part></tp:taxon-name></italic>. Measurements are given for the holotypes and for the specimens included in this study (mean and observed range). Holotype data taken from <xref ref-type="bibr" rid="B48">Williams et al. (1995)</xref>.</p></caption><table id="TID0EFZBI" rules="all"><tbody><tr><th rowspan="2" colspan="1">Measurements</th><th rowspan="1" colspan="1">
                  <italic><tp:taxon-name><tp:taxon-name-part taxon-name-part-type="genus" reg="Tonatia">Tonatia</tp:taxon-name-part> <tp:taxon-name-part taxon-name-part-type="species" reg="bakeri">bakeri</tp:taxon-name-part></tp:taxon-name></italic>
                </th><th rowspan="1" colspan="1">
                  <italic><tp:taxon-name><tp:taxon-name-part taxon-name-part-type="genus" reg="Tonatia">Tonatia</tp:taxon-name-part> <tp:taxon-name-part taxon-name-part-type="species" reg="bakeri">bakeri</tp:taxon-name-part></tp:taxon-name></italic>
                </th><th rowspan="1" colspan="1">
                  <italic><tp:taxon-name><tp:taxon-name-part taxon-name-part-type="genus" reg="Tonatia">Tonatia</tp:taxon-name-part> <tp:taxon-name-part taxon-name-part-type="species" reg="maresi">maresi</tp:taxon-name-part></tp:taxon-name></italic>
                </th><th rowspan="1" colspan="1">
                  <italic><tp:taxon-name><tp:taxon-name-part taxon-name-part-type="genus" reg="Tonatia">Tonatia</tp:taxon-name-part> <tp:taxon-name-part taxon-name-part-type="species" reg="maresi">maresi</tp:taxon-name-part></tp:taxon-name></italic>
                </th></tr><tr><th rowspan="1" colspan="1">Holotype</th><th rowspan="1" colspan="1">specimens</th><th rowspan="1" colspan="1">Holotype</th><th rowspan="1" colspan="1">specimens</th></tr><tr><td rowspan="1" colspan="1">Calcar length</td><td rowspan="1" colspan="1">20.00</td><td rowspan="1" colspan="1">19.41 (16.37–21.59)</td><td rowspan="1" colspan="1">16.00</td><td rowspan="1" colspan="1">18.49 (12.10–22.66)</td></tr><tr><td rowspan="1" colspan="1">Hindfoot length</td><td rowspan="1" colspan="1">15.00</td><td rowspan="1" colspan="1">16.22 (13.73–20.00)</td><td rowspan="1" colspan="1">13.50</td><td rowspan="1" colspan="1">14.69 (11.92–18.00)</td></tr><tr><td rowspan="1" colspan="1">Length of ear from notch</td><td rowspan="1" colspan="1">14.00</td><td rowspan="1" colspan="1">–</td><td rowspan="1" colspan="1">30.00</td><td rowspan="1" colspan="1">–</td></tr><tr><td rowspan="1" colspan="1">Length of forearm</td><td rowspan="1" colspan="1">60.60</td><td rowspan="1" colspan="1">59.69 (57.45–62.66)</td><td rowspan="1" colspan="1">55.00</td><td rowspan="1" colspan="1">55.92 (52.70–60.00)</td></tr><tr><td rowspan="1" colspan="1">Metacarpal III length</td><td rowspan="1" colspan="1">–</td><td rowspan="1" colspan="1">50.80 (48.56–53.13)</td><td rowspan="1" colspan="1">–</td><td rowspan="1" colspan="1">48.11 (43.48–51.73)</td></tr><tr><td rowspan="1" colspan="1">Metacarpal IV length</td><td rowspan="1" colspan="1">–</td><td rowspan="1" colspan="1">51.61 (49.62–54.27)</td><td rowspan="1" colspan="1">–</td><td rowspan="1" colspan="1">49.21 (44.09–52.36)</td></tr><tr><td rowspan="1" colspan="1">Metacarpal V length</td><td rowspan="1" colspan="1">–</td><td rowspan="1" colspan="1">53.38 (51.43–56.31)</td><td rowspan="1" colspan="1">–</td><td rowspan="1" colspan="1">50.94 (45.42–54.37)</td></tr><tr><td rowspan="1" colspan="1">Tail length</td><td rowspan="1" colspan="1">36.00</td><td rowspan="1" colspan="1">14.93 (8.38–21.00)</td><td rowspan="1" colspan="1">19.00</td><td rowspan="1" colspan="1">16.76 (4.55–25.00)</td></tr><tr><td rowspan="1" colspan="1">Tibia length</td><td rowspan="1" colspan="1">–</td><td rowspan="1" colspan="1">29.81 (26.51–31.69)</td><td rowspan="1" colspan="1">–</td><td rowspan="1" colspan="1">27.00 (24.00–30.77)</td></tr><tr><td rowspan="1" colspan="1">Total length</td><td rowspan="1" colspan="1">105.00</td><td rowspan="1" colspan="1">–</td><td rowspan="1" colspan="1">94.00</td><td rowspan="1" colspan="1">–</td></tr><tr><td rowspan="1" colspan="1">Breadth of braincase</td><td rowspan="1" colspan="1">11.70</td><td rowspan="1" colspan="1">10.75 (10.46–11.29)</td><td rowspan="1" colspan="1">10.50</td><td rowspan="1" colspan="1">10.41 (9.68–11.85)</td></tr><tr><td rowspan="1" colspan="1">Condylobasal length</td><td rowspan="1" colspan="1">25.30</td><td rowspan="1" colspan="1">25.51 (24.50–26.73)</td><td rowspan="1" colspan="1">24.00</td><td rowspan="1" colspan="1">23.79 (22.31–25.17)</td></tr><tr><td rowspan="1" colspan="1">Condylocanine length</td><td rowspan="1" colspan="1">–</td><td rowspan="1" colspan="1">25.03 (24.25–26.00)</td><td rowspan="1" colspan="1">–</td><td rowspan="1" colspan="1">23.42 (22.28–24.69)</td></tr><tr><td rowspan="1" colspan="1">Condyloincisive length</td><td rowspan="1" colspan="1">–</td><td rowspan="1" colspan="1">25.08 (24.91–26.86)</td><td rowspan="1" colspan="1">–</td><td rowspan="1" colspan="1">24.22 (22.88–25.55)</td></tr><tr><td rowspan="1" colspan="1">Coronoid height</td><td rowspan="1" colspan="1">–</td><td rowspan="1" colspan="1">7.61 (6.94–8.07)</td><td rowspan="1" colspan="1">–</td><td rowspan="1" colspan="1">7.07 (6.33–7.71)</td></tr><tr><td rowspan="1" colspan="1">Greatest length of skull</td><td rowspan="1" colspan="1">30.20</td><td rowspan="1" colspan="1">29.73 (28.54–30.78)</td><td rowspan="1" colspan="1">28.20</td><td rowspan="1" colspan="1">27.90 (26.01–29.38)</td></tr><tr><td rowspan="1" colspan="1">Mastoid breadth</td><td rowspan="1" colspan="1">13.50</td><td rowspan="1" colspan="1">13.07 (12.69–13.45)</td><td rowspan="1" colspan="1">12.90</td><td rowspan="1" colspan="1">12.55 (11.77–13.35)</td></tr><tr><td rowspan="1" colspan="1">Palatal length</td><td rowspan="1" colspan="1">–</td><td rowspan="1" colspan="1">13.82 (12.59–14.61)</td><td rowspan="1" colspan="1">–</td><td rowspan="1" colspan="1">12.62 (9.05–13.65)</td></tr><tr><td rowspan="1" colspan="1">Palatal width at canines</td><td rowspan="1" colspan="1">–</td><td rowspan="1" colspan="1">2.47 (1.78–3.13)</td><td rowspan="1" colspan="1">–</td><td rowspan="1" colspan="1">2.38 (1.65–3.97)</td></tr><tr><td rowspan="1" colspan="1">Postorbital constriction breadth</td><td rowspan="1" colspan="1">5.60</td><td rowspan="1" colspan="1">5.80 (5.41–6.18)</td><td rowspan="1" colspan="1">5.30</td><td rowspan="1" colspan="1">5.47 (5.05–6.10)</td></tr><tr><td rowspan="1" colspan="1">Zygomatic breadth</td><td rowspan="1" colspan="1">15.00</td><td rowspan="1" colspan="1">13.81 (12.80–14.85)</td><td rowspan="1" colspan="1">14.30</td><td rowspan="1" colspan="1">13.41 (10.99–14.52)</td></tr><tr><td rowspan="1" colspan="1">Breadth across lower incisors</td><td rowspan="1" colspan="1">1.60</td><td rowspan="1" colspan="1">–</td><td rowspan="1" colspan="1">1.80</td><td rowspan="1" colspan="1">–</td></tr><tr><td rowspan="1" colspan="1">Breadth across upper canines</td><td rowspan="1" colspan="1">5.90</td><td rowspan="1" colspan="1">5.72 (5.19–6.05)</td><td rowspan="1" colspan="1">5.60</td><td rowspan="1" colspan="1">5.41 (5.03–5.92)</td></tr><tr><td rowspan="1" colspan="1">Breadth across upper molars</td><td rowspan="1" colspan="1">9.10</td><td rowspan="1" colspan="1">8.56 (8.24–9.16)</td><td rowspan="1" colspan="1">8.30</td><td rowspan="1" colspan="1">8.12 (7.46–8.88)</td></tr><tr><td rowspan="1" colspan="1">Dentary length</td><td rowspan="1" colspan="1">–</td><td rowspan="1" colspan="1">18.85 (18.29–19.86)</td><td rowspan="1" colspan="1">–</td><td rowspan="1" colspan="1">17.65 (16.45–18.61)</td></tr><tr><td rowspan="1" colspan="1">Height of crown of lower incisor</td><td rowspan="1" colspan="1">1.50</td><td rowspan="1" colspan="1">–</td><td rowspan="1" colspan="1">1.60</td><td rowspan="1" colspan="1">–</td></tr><tr><td rowspan="1" colspan="1">Length of maxillary toothrow</td><td rowspan="1" colspan="1">10.10</td><td rowspan="1" colspan="1">10.34 (9.92–10.81)</td><td rowspan="1" colspan="1">9.20</td><td rowspan="1" colspan="1">9.52 (9.13–10.13)</td></tr><tr><td rowspan="1" colspan="1">Mandibular toothrow length</td><td rowspan="1" colspan="1">–</td><td rowspan="1" colspan="1">11.37 (10.81–11.88)</td><td rowspan="1" colspan="1">–</td><td rowspan="1" colspan="1">10.51 (9.95–11.11)</td></tr><tr><td rowspan="1" colspan="1">Molariform toothrow length</td><td rowspan="1" colspan="1">–</td><td rowspan="1" colspan="1">7.44 (5.27–8.34)</td><td rowspan="1" colspan="1">–</td><td rowspan="1" colspan="1">6.44 (4.94–8.06)</td></tr></tbody></table></table-wrap><fig id="F3" position="float" orientation="portrait"><object-id xmlns:xlink="http://www.w3.org/1999/xlink" content-type="doi" xlink:type="simple">10.3897/zookeys.915.46995.figure3</object-id><object-id xmlns:xlink="http://www.w3.org/1999/xlink" content-type="arpha" xlink:type="simple">DBE7D326-459B-5813-ABE3-5339AD39E8EA</object-id><label>Figure 3.</label><caption><p>Illustrations showing the differences of the posterior edge of the cranium and the mandibular condyle between <italic><tp:taxon-name><tp:taxon-name-part taxon-name-part-type="genus" reg="Tonatia">Tonatia</tp:taxon-name-part> <tp:taxon-name-part taxon-name-part-type="species" reg="bakeri">bakeri</tp:taxon-name-part></tp:taxon-name></italic> and <italic><tp:taxon-name><tp:taxon-name-part taxon-name-part-type="genus" reg="Tonatia">T.</tp:taxon-name-part> <tp:taxon-name-part taxon-name-part-type="species" reg="maresi">maresi</tp:taxon-name-part></tp:taxon-name></italic>. In the dorsal view of the skull, arrows point to the posterior border of the cranium in <bold>a</bold><italic><tp:taxon-name><tp:taxon-name-part taxon-name-part-type="genus" reg="Tonatia">T.</tp:taxon-name-part> <tp:taxon-name-part taxon-name-part-type="species" reg="bakeri">bakeri</tp:taxon-name-part></tp:taxon-name></italic> and <bold>b</bold><italic><tp:taxon-name><tp:taxon-name-part taxon-name-part-type="genus" reg="Tonatia">T.</tp:taxon-name-part> <tp:taxon-name-part taxon-name-part-type="species" reg="maresi">maresi</tp:taxon-name-part></tp:taxon-name></italic>. In the occlusal view of the mandible, arrows point the mandibular condyle of <bold>c</bold><italic><tp:taxon-name><tp:taxon-name-part taxon-name-part-type="genus" reg="Tonatia">T.</tp:taxon-name-part> <tp:taxon-name-part taxon-name-part-type="species" reg="bakeri">bakeri</tp:taxon-name-part></tp:taxon-name></italic> and <bold>d</bold><italic><tp:taxon-name><tp:taxon-name-part taxon-name-part-type="genus" reg="Tonatia">T.</tp:taxon-name-part> <tp:taxon-name-part taxon-name-part-type="species" reg="maresi">maresi</tp:taxon-name-part></tp:taxon-name></italic>.</p></caption><graphic xmlns:xlink="http://www.w3.org/1999/xlink" xlink:href="zookeys-915-059-g003.jpg" position="float" orientation="portrait" xlink:type="simple" id="oo_383140.jpg"><uri content-type="original_file" xlink:type="simple">https://binary.pensoft.net/fig/383140</uri></graphic></fig><fig id="F4" position="float" orientation="portrait"><object-id xmlns:xlink="http://www.w3.org/1999/xlink" content-type="doi" xlink:type="simple">10.3897/zookeys.915.46995.figure4</object-id><object-id xmlns:xlink="http://www.w3.org/1999/xlink" content-type="arpha" xlink:type="simple">15A14751-44C3-54C5-927F-AB8644AB5288</object-id><label>Figure 4.</label><caption><p>Differences in the separation of the canine with respect to the first premolar, and the development of the clinoid process between <italic><tp:taxon-name><tp:taxon-name-part taxon-name-part-type="genus" reg="Tonatia">Tonatia</tp:taxon-name-part> <tp:taxon-name-part taxon-name-part-type="species" reg="bakeri">bakeri</tp:taxon-name-part></tp:taxon-name></italic> and <italic><tp:taxon-name><tp:taxon-name-part taxon-name-part-type="genus" reg="Tonatia">T.</tp:taxon-name-part> <tp:taxon-name-part taxon-name-part-type="species" reg="maresi">maresi</tp:taxon-name-part></tp:taxon-name></italic>. Illustrations of the lateral view of the mandible, arrows indicate the separation between the canine and the first premolar in <bold>a</bold><italic><tp:taxon-name><tp:taxon-name-part taxon-name-part-type="genus" reg="Tonatia">T.</tp:taxon-name-part> <tp:taxon-name-part taxon-name-part-type="species" reg="bakeri">bakeri</tp:taxon-name-part></tp:taxon-name></italic> and <bold>b</bold><italic><tp:taxon-name><tp:taxon-name-part taxon-name-part-type="genus" reg="Tonatia">T.</tp:taxon-name-part> <tp:taxon-name-part taxon-name-part-type="species" reg="maresi">maresi</tp:taxon-name-part></tp:taxon-name></italic>. In the posterior basioccipital view, arrows indicate the clinoid process in <bold>c</bold><italic><tp:taxon-name><tp:taxon-name-part taxon-name-part-type="genus" reg="Tonatia">T.</tp:taxon-name-part> <tp:taxon-name-part taxon-name-part-type="species" reg="bakeri">bakeri</tp:taxon-name-part></tp:taxon-name></italic> (<named-content xmlns:xlink="http://www.w3.org/1999/xlink" content-type="dwc:institutional_code" xlink:type="simple">QCAZ</named-content> 9754) and <bold>d</bold><italic><tp:taxon-name><tp:taxon-name-part taxon-name-part-type="genus" reg="Tonatia">T.</tp:taxon-name-part> <tp:taxon-name-part taxon-name-part-type="species" reg="maresi">maresi</tp:taxon-name-part></tp:taxon-name></italic> (<named-content xmlns:xlink="http://www.w3.org/1999/xlink" content-type="dwc:institutional_code" xlink:type="simple">QCAZ</named-content> 4972).</p></caption><graphic xmlns:xlink="http://www.w3.org/1999/xlink" xlink:href="zookeys-915-059-g004.jpg" position="float" orientation="portrait" xlink:type="simple" id="oo_383141.jpg"><uri content-type="original_file" xlink:type="simple">https://binary.pensoft.net/fig/383141</uri></graphic></fig></tp:treatment-sec><ref-list><ref id="B48"><mixed-citation xmlns:xlink="http://www.w3.org/1999/xlink" xlink:type="simple"><person-group><name name-style="western"><surname>Williams</surname><given-names>SL</given-names></name><name name-style="western"><surname>Willig</surname><given-names>MR</given-names></name><name name-style="western"><surname>Reid</surname><given-names>FA</given-names></name></person-group> (<year>1995</year>) <article-title>Review of the <italic><tp:taxon-name><tp:taxon-name-part taxon-name-part-type="genus">Tonatia</tp:taxon-name-part> <tp:taxon-name-part taxon-name-part-type="species">bidens</tp:taxon-name-part></tp:taxon-name></italic> complex (<tp:taxon-name><tp:taxon-name-part taxon-name-part-type="class">Mammalia</tp:taxon-name-part></tp:taxon-name>: <tp:taxon-name><tp:taxon-name-part taxon-name-part-type="order">Chiroptera</tp:taxon-name-part></tp:taxon-name>), with descriptions of two new subspecies.</article-title><source>Journal of Mammalogy</source><volume>76</volume>: <fpage>612</fpage>–<lpage>626</lpage>. <ext-link xlink:type="simple" ext-link-type="doi" xlink:href="10.2307/1382370">https://doi.org/10.2307/1382370</ext-link></mixed-citation></ref><ref id="B47"><mixed-citation xmlns:xlink="http://www.w3.org/1999/xlink" xlink:type="simple"><person-group><name name-style="western"><surname>Williams</surname><given-names>S</given-names></name><name name-style="western"><surname>Genoways</surname><given-names>H</given-names></name></person-group> (<year>2008</year>) <source>Subfamily <tp:taxon-name><tp:taxon-name-part taxon-name-part-type="subfamily">Phyllostominae</tp:taxon-name-part></tp:taxon-name>. In: Gardner AL (Ed.) Mammals of South America. Volume I. Marsupials, Xenarthrans, Shrews and Bats.</source><publisher-name>The University of Chicago Press</publisher-name>, <publisher-loc>Chicago</publisher-loc>, <size units="page">669 pp</size>.</mixed-citation></ref><ref id="B42"><mixed-citation xmlns:xlink="http://www.w3.org/1999/xlink" xlink:type="simple"><person-group><name name-style="western"><surname>Tirira</surname><given-names>DG</given-names></name></person-group> (<year>2017</year>) <source>Mamíferos del Ecuador Guía de Campo Publicación Especial 11.</source><publisher-name>Ediciones Murciélago Blanco</publisher-name>, <publisher-loc>Quito</publisher-loc>, <size units="page">600 pp</size>.</mixed-citation></ref></ref-list></tp:taxon-treatment>
