# Supplementary material for: Systematics and Taxonomy of Tonatia saurophila Koopman & Williams, 1951 (Chiroptera, Phyllostomidae)
Source: Zookeys. 2020 Feb 24;915:59–86. doi: 10.3897/zookeys.915.46995 (PMC7052022; doi:10.3897/zookeys.915.46995)
Supplement: XML Treatment for Tonatia maresi [file zookeys.915.46995-treatment3.xml]

<!DOCTYPE tp:taxon-treatment
  PUBLIC "-//TaxonX//DTD Taxonomic Treatment Publishing DTD v0 20100105//EN" "tax-treatment-NSO.dtd">
<tp:taxon-treatment xmlns:tp="http://www.plazi.org/taxpub"><tp:treatment-meta><kwd-group><label>Taxon classification</label><kwd><named-content xmlns:xlink="http://www.w3.org/1999/xlink" content-type="kingdom">Animalia</named-content></kwd><kwd><named-content xmlns:xlink="http://www.w3.org/1999/xlink" content-type="order">Chiroptera</named-content></kwd><kwd><named-content xmlns:xlink="http://www.w3.org/1999/xlink" content-type="family">Phyllostomidae</named-content></kwd></kwd-group><mixed-citation publication-type="journal"><person-group><name><surname>Basantes</surname><given-names>Mateo</given-names></name><name><surname>Tinoco</surname><given-names>Nicolás</given-names></name><name><surname>Velazco</surname><given-names>Paúl M.</given-names></name><name><surname>Hofmann</surname><given-names>Melinda J.</given-names></name><name><surname>Rodríguez-Posada</surname><given-names>Miguel E.</given-names></name><name><surname>Camacho</surname><given-names>M. Alejandra</given-names></name></person-group><article-title>Systematics and Taxonomy of <italic><tp:taxon-name><tp:taxon-name-part taxon-name-part-type="genus" reg="Tonatia">Tonatia</tp:taxon-name-part> <tp:taxon-name-part taxon-name-part-type="species" reg="saurophila">saurophila</tp:taxon-name-part></tp:taxon-name></italic> Koopman &amp; Williams, 1951 (<tp:taxon-name><tp:taxon-name-part taxon-name-part-type="order">Chiroptera</tp:taxon-name-part></tp:taxon-name>, <tp:taxon-name><tp:taxon-name-part taxon-name-part-type="family">Phyllostomidae</tp:taxon-name-part></tp:taxon-name>)</article-title><source>Zookeys</source><day>24</day><month>2</month><year>2020</year><volume>915</volume><fpage>59</fpage><lpage>86</lpage><pub-id pub-id-type="doi">10.3897/zookeys.915.46995</pub-id></mixed-citation></tp:treatment-meta><tp:nomenclature><tp:taxon-name><object-id xmlns:xlink="http://www.w3.org/1999/xlink" content-type="arpha" xlink:type="simple">A1C8791E-AC16-5E5A-AA63-8199F55EC42B</object-id>
              <tp:taxon-name-part taxon-name-part-type="genus" reg="Tonatia">Tonatia</tp:taxon-name-part>
              <tp:taxon-name-part taxon-name-part-type="species" reg="maresi">maresi</tp:taxon-name-part>
            </tp:taxon-name><tp:taxon-authority>Williams, Willig &amp; Reid, 1995</tp:taxon-authority><tp:nomenclature-citation-list><tp:nomenclature-citation><tp:taxon-name>
                  <tp:taxon-name-part taxon-name-part-type="genus" reg="Tonatia">Tonatia</tp:taxon-name-part> <tp:taxon-name-part taxon-name-part-type="species" reg="saurophila">saurophila</tp:taxon-name-part> <tp:taxon-name-part taxon-name-part-type="subspecies" reg="maresi">maresi</tp:taxon-name-part></tp:taxon-name><comment><xref ref-type="bibr" rid="B48">Williams et al. 1995</xref>: 623.</comment></tp:nomenclature-citation><tp:nomenclature-citation><tp:taxon-name>
                  <tp:taxon-name-part taxon-name-part-type="genus" reg="Tonatia">Tonatia</tp:taxon-name-part> <tp:taxon-name-part taxon-name-part-type="species" reg="saurophilla">saurophilla</tp:taxon-name-part></tp:taxon-name><comment><xref ref-type="bibr" rid="B14">Falcão et al. 2005</xref>: 222; incorrect subsequent spelling of <tp:taxon-name><tp:taxon-name-part taxon-name-part-type="genus" reg="Tonatia">T.</tp:taxon-name-part> <tp:taxon-name-part taxon-name-part-type="species" reg="saurophila">saurophila</tp:taxon-name-part></tp:taxon-name> Koopman &amp; Williams, 1951.</comment></tp:nomenclature-citation></tp:nomenclature-citation-list></tp:nomenclature><tp:treatment-sec sec-type="Holotype" id="SECID0EG6CI"><title>Holotype.</title><p>Adult female, deposited at the Museum of Texas Tech University (TTU 9774), collected on 12 July 1969 by R. J. Baker (original field number 318) in Blanchisseuse, Trinidad and Tobago. Prepared as skin, skull, and partial postcranial skeleton by S. L. Williams. No paratypes were designated by <xref ref-type="bibr" rid="B48">Williams et al. (1995)</xref>, but several specimens from Colombia, Venezuela, Guyana, Suriname, French Guiana, Trinidad and Tobago, Brazil, Peru, and Ecuador were listed and used in the description.</p></tp:treatment-sec><tp:treatment-sec sec-type="distribution" id="SECID0EQ6CI"><title>Distribution.</title><p><italic><tp:taxon-name><tp:taxon-name-part taxon-name-part-type="genus" reg="Tonatia">Tonatia</tp:taxon-name-part> <tp:taxon-name-part taxon-name-part-type="species" reg="maresi">maresi</tp:taxon-name-part></tp:taxon-name></italic> is restricted to South America. It occurs in Venezuela (east and south of Cordillera de Mérida), the Guianas, northeastern Brazil, and along the upper Amazon basin of Colombia, Ecuador, Peru, and Bolivia, as well as in the South American islands of Trinidad and Tobago (Fig. <xref ref-type="fig" rid="F7">7</xref>).</p></tp:treatment-sec><tp:treatment-sec sec-type="diagnosis" id="SECID0EFADI"><title>Diagnosis.</title><p><italic><tp:taxon-name><tp:taxon-name-part taxon-name-part-type="genus" reg="Tonatia">Tonatia</tp:taxon-name-part> <tp:taxon-name-part taxon-name-part-type="species" reg="maresi">maresi</tp:taxon-name-part></tp:taxon-name></italic> is distinguished from other extant species of <italic><tp:taxon-name><tp:taxon-name-part taxon-name-part-type="genus" reg="Tonatia">Tonatia</tp:taxon-name-part></tp:taxon-name></italic> by its smaller craniodental and external measurements. The measurements that explain most of the variability are postorbital constriction length, mastoid width, and upper canine width. The skin around the mouth, nose leaf, and warts of the lower lip present a dark coloration. The posterior edge of the cranium presents a blunt vertex due to the poorly developed sagittal process, mandibular condyles are gracile, the canine and the first lower premolar are separated by a diastema, and the clinoid process is poorly developed or absent (Figs <xref ref-type="fig" rid="F3">3b, d</xref>, <xref ref-type="fig" rid="F4">4b, d</xref>). The measurements of the holotype, taken from <xref ref-type="bibr" rid="B48">Williams et al. (1995)</xref>, as well as the averages of the external craniodental and external measurements of the specimens analyzed in this study are presented in Table <xref ref-type="table" rid="T2">2</xref>.</p></tp:treatment-sec><tp:treatment-sec sec-type="description" id="SECID0ENBDI"><title>Description.</title><p>The holotype has dark gray-brown dorsal fur with patches of hair having reddish tips (bicolored). The hairs on the shoulder have white tips and, like the hairs behind the ears and around the base of the neck, present a white base (tricolored). The hairs on the top of head have white tips forming a pale stripe between the ears. Ventral pelage is grayer, and paler, than the dorsal hair and has white tips. The throat region has a uniformly colored hair. The body is densely furred, with the dorsal hairs longer (12.0 mm) than the ventral hairs (5.5 mm). The forearm presents shorter hairs on the proximal half of its length, with the ventral surface being more densely furred. Short, sparse hairs occur on the inner margins of the ventral surfaces of the uropatagium and the wing membranes; short hairs also occur on the thumbs and feet. The skull of holotype is complete, and in perfect condition.</p></tp:treatment-sec><tp:treatment-sec sec-type="comparisons" id="SECID0ESBDI"><title>Comparisons.</title><p>Specimens of <italic><tp:taxon-name><tp:taxon-name-part taxon-name-part-type="genus" reg="Tonatia">Tonatia</tp:taxon-name-part> <tp:taxon-name-part taxon-name-part-type="species" reg="maresi">maresi</tp:taxon-name-part></tp:taxon-name></italic> are smaller than those of <italic><tp:taxon-name><tp:taxon-name-part taxon-name-part-type="genus" reg="Tonatia">T.</tp:taxon-name-part> <tp:taxon-name-part taxon-name-part-type="species" reg="bakeri">bakeri</tp:taxon-name-part></tp:taxon-name></italic> and <italic><tp:taxon-name><tp:taxon-name-part taxon-name-part-type="genus" reg="Tonatia">T.</tp:taxon-name-part> <tp:taxon-name-part taxon-name-part-type="species" reg="bidens">bidens</tp:taxon-name-part></tp:taxon-name></italic>. Additionally, <italic><tp:taxon-name><tp:taxon-name-part taxon-name-part-type="genus" reg="Tonatia">T.</tp:taxon-name-part> <tp:taxon-name-part taxon-name-part-type="species" reg="maresi">maresi</tp:taxon-name-part></tp:taxon-name></italic> can be distinguished from <italic><tp:taxon-name><tp:taxon-name-part taxon-name-part-type="genus" reg="Tonatia">T.</tp:taxon-name-part> <tp:taxon-name-part taxon-name-part-type="species" reg="bakeri">bakeri</tp:taxon-name-part></tp:taxon-name></italic> by its wider breadth across the lower incisors (<xref ref-type="bibr" rid="B48">Williams et al. 1995</xref>), by the presence of a blunt vertex in the posterior edge of the braincase due to a poorly developed sagittal process, delicate mandibular condyles, the presence of a space between the canine and the first lower molar, observable in the mandible body (lateral view), and the lacking or poorly developed clinoid process (Figs <xref ref-type="fig" rid="F3">3b, d</xref>, <xref ref-type="fig" rid="F4">4b, d</xref>). The coloration of the dorsal pelage on <italic><tp:taxon-name><tp:taxon-name-part taxon-name-part-type="genus" reg="Tonatia">T.</tp:taxon-name-part> <tp:taxon-name-part taxon-name-part-type="species" reg="maresi">maresi</tp:taxon-name-part></tp:taxon-name></italic> is dark and usually presents patches of hair with reddish tips; while in <italic><tp:taxon-name><tp:taxon-name-part taxon-name-part-type="genus" reg="Tonatia">T.</tp:taxon-name-part> <tp:taxon-name-part taxon-name-part-type="species" reg="bakeri">bakeri</tp:taxon-name-part></tp:taxon-name></italic> it is light and uniform in color. The warts on the lower lip are darker in <italic><tp:taxon-name><tp:taxon-name-part taxon-name-part-type="genus" reg="Tonatia">T.</tp:taxon-name-part> <tp:taxon-name-part taxon-name-part-type="species" reg="maresi">maresi</tp:taxon-name-part></tp:taxon-name></italic> than in <italic><tp:taxon-name><tp:taxon-name-part taxon-name-part-type="genus" reg="Tonatia">T.</tp:taxon-name-part> <tp:taxon-name-part taxon-name-part-type="species" reg="bakeri">bakeri</tp:taxon-name-part></tp:taxon-name></italic>.</p></tp:treatment-sec><tp:treatment-sec sec-type="etymology" id="SECID0EHFDI"><title>Etymology.</title><p>The name <italic><tp:taxon-name><tp:taxon-name-part taxon-name-part-type="genus" reg="Tonatia"/><tp:taxon-name-part taxon-name-part-type="species" reg="maresi">maresi</tp:taxon-name-part></tp:taxon-name></italic> was coined in recognition to Michael A. Mares for his contributions to the systematics, ecology, and zoogeography of South American mammals (<xref ref-type="bibr" rid="B48">Williams et al. 1995</xref>).</p></tp:treatment-sec><tp:treatment-sec sec-type="remarks" id="SECID0E2FDI"><title>Remarks.</title><p>Little is known about its natural history. The diet of <italic><tp:taxon-name><tp:taxon-name-part taxon-name-part-type="genus" reg="Tonatia">Tonatia</tp:taxon-name-part></tp:taxon-name></italic> includes various arthropods such as crickets, cicadas, and spiders. Additionally, they consume fruit, and small vertebrates such as lizards and birds (<xref ref-type="bibr" rid="B42">Tirira 2017</xref>). The species roosts in hollow trees, forming monospecific groups, or multispecific groups with other bat species (<xref ref-type="bibr" rid="B47">Williams and Genoways 2008</xref>). Recently, three species of ectoparasites (<italic><tp:taxon-name><tp:taxon-name-part taxon-name-part-type="genus" reg="Mastoptera">Mastoptera</tp:taxon-name-part> <tp:taxon-name-part taxon-name-part-type="species" reg="minuta">minuta</tp:taxon-name-part></tp:taxon-name></italic>, <italic><tp:taxon-name><tp:taxon-name-part taxon-name-part-type="genus" reg="Pseudostrebla">Pseudostrebla</tp:taxon-name-part> <tp:taxon-name-part taxon-name-part-type="species" reg="greenwelli">greenwelli</tp:taxon-name-part></tp:taxon-name></italic>, and <italic><tp:taxon-name><tp:taxon-name-part taxon-name-part-type="genus" reg="Strebla">Strebla</tp:taxon-name-part> <tp:taxon-name-part taxon-name-part-type="species" reg="tonatiae">tonatiae</tp:taxon-name-part></tp:taxon-name></italic>: family <tp:taxon-name><tp:taxon-name-part taxon-name-part-type="family">Streblidae</tp:taxon-name-part></tp:taxon-name>) were found in specimens of <italic><tp:taxon-name><tp:taxon-name-part taxon-name-part-type="genus" reg="Tonatia">Tonatia</tp:taxon-name-part></tp:taxon-name></italic> in the Reserva Natural La Palmita, Department of Casanare, in the Colombian Llanos. This locality occurs within the range of <italic><tp:taxon-name><tp:taxon-name-part taxon-name-part-type="genus" reg="Tonatia">T.</tp:taxon-name-part> <tp:taxon-name-part taxon-name-part-type="species" reg="maresi">maresi</tp:taxon-name-part></tp:taxon-name></italic> (<xref ref-type="bibr" rid="B32">Liévano-Romero et al. 2019</xref>).</p></tp:treatment-sec><tp:treatment-sec><!--Section generated to contain objects referenced in tp:taxon-treatment.--><fig id="F7" position="float" orientation="portrait"><object-id xmlns:xlink="http://www.w3.org/1999/xlink" content-type="doi" xlink:type="simple">10.3897/zookeys.915.46995.figure7</object-id><object-id xmlns:xlink="http://www.w3.org/1999/xlink" content-type="arpha" xlink:type="simple">10EBC237-4071-56BE-807F-5AF2D0CEFD78</object-id><label>Figure 7.</label><caption><p>Geographic distribution of <italic><tp:taxon-name><tp:taxon-name-part taxon-name-part-type="genus" reg="Tonatia">Tonatia</tp:taxon-name-part> <tp:taxon-name-part taxon-name-part-type="species" reg="saurophila">saurophila</tp:taxon-name-part></tp:taxon-name></italic>†, <italic><tp:taxon-name><tp:taxon-name-part taxon-name-part-type="genus" reg="Tonatia">T.</tp:taxon-name-part> <tp:taxon-name-part taxon-name-part-type="species" reg="bakeri">bakeri</tp:taxon-name-part></tp:taxon-name></italic>, and <italic><tp:taxon-name><tp:taxon-name-part taxon-name-part-type="genus" reg="Tonatia">T.</tp:taxon-name-part> <tp:taxon-name-part taxon-name-part-type="species" reg="maresi">maresi</tp:taxon-name-part></tp:taxon-name></italic>. Map of Central and South America showing the geographical distribution of <italic><tp:taxon-name><tp:taxon-name-part taxon-name-part-type="genus" reg="Tonatia">T.</tp:taxon-name-part> <tp:taxon-name-part taxon-name-part-type="species" reg="saurophila">saurophila</tp:taxon-name-part></tp:taxon-name></italic>† (subfossil records, Jamaica, type locality), <italic><tp:taxon-name><tp:taxon-name-part taxon-name-part-type="genus" reg="Tonatia">T.</tp:taxon-name-part> <tp:taxon-name-part taxon-name-part-type="species" reg="bakeri">bakeri</tp:taxon-name-part></tp:taxon-name></italic>, and <italic><tp:taxon-name><tp:taxon-name-part taxon-name-part-type="genus" reg="Tonatia">T.</tp:taxon-name-part> <tp:taxon-name-part taxon-name-part-type="species" reg="maresi">maresi</tp:taxon-name-part></tp:taxon-name></italic>. Modified from <xref ref-type="bibr" rid="B47">Williams and Genoways (2008)</xref>, and based on the localities of the specimens included in this study.</p></caption><graphic xmlns:xlink="http://www.w3.org/1999/xlink" xlink:href="zookeys-915-059-g007.jpg" position="float" orientation="portrait" xlink:type="simple" id="oo_383144.jpg"><uri content-type="original_file" xlink:type="simple">https://binary.pensoft.net/fig/383144</uri></graphic></fig><fig id="F3" position="float" orientation="portrait"><object-id xmlns:xlink="http://www.w3.org/1999/xlink" content-type="doi" xlink:type="simple">10.3897/zookeys.915.46995.figure3</object-id><object-id xmlns:xlink="http://www.w3.org/1999/xlink" content-type="arpha" xlink:type="simple">DBE7D326-459B-5813-ABE3-5339AD39E8EA</object-id><label>Figure 3.</label><caption><p>Illustrations showing the differences of the posterior edge of the cranium and the mandibular condyle between <italic><tp:taxon-name><tp:taxon-name-part taxon-name-part-type="genus" reg="Tonatia">Tonatia</tp:taxon-name-part> <tp:taxon-name-part taxon-name-part-type="species" reg="bakeri">bakeri</tp:taxon-name-part></tp:taxon-name></italic> and <italic><tp:taxon-name><tp:taxon-name-part taxon-name-part-type="genus" reg="Tonatia">T.</tp:taxon-name-part> <tp:taxon-name-part taxon-name-part-type="species" reg="maresi">maresi</tp:taxon-name-part></tp:taxon-name></italic>. In the dorsal view of the skull, arrows point to the posterior border of the cranium in <bold>a</bold><italic><tp:taxon-name><tp:taxon-name-part taxon-name-part-type="genus" reg="Tonatia">T.</tp:taxon-name-part> <tp:taxon-name-part taxon-name-part-type="species" reg="bakeri">bakeri</tp:taxon-name-part></tp:taxon-name></italic> and <bold>b</bold><italic><tp:taxon-name><tp:taxon-name-part taxon-name-part-type="genus" reg="Tonatia">T.</tp:taxon-name-part> <tp:taxon-name-part taxon-name-part-type="species" reg="maresi">maresi</tp:taxon-name-part></tp:taxon-name></italic>. In the occlusal view of the mandible, arrows point the mandibular condyle of <bold>c</bold><italic><tp:taxon-name><tp:taxon-name-part taxon-name-part-type="genus" reg="Tonatia">T.</tp:taxon-name-part> <tp:taxon-name-part taxon-name-part-type="species" reg="bakeri">bakeri</tp:taxon-name-part></tp:taxon-name></italic> and <bold>d</bold><italic><tp:taxon-name><tp:taxon-name-part taxon-name-part-type="genus" reg="Tonatia">T.</tp:taxon-name-part> <tp:taxon-name-part taxon-name-part-type="species" reg="maresi">maresi</tp:taxon-name-part></tp:taxon-name></italic>.</p></caption><graphic xmlns:xlink="http://www.w3.org/1999/xlink" xlink:href="zookeys-915-059-g003.jpg" position="float" orientation="portrait" xlink:type="simple" id="oo_383140.jpg"><uri content-type="original_file" xlink:type="simple">https://binary.pensoft.net/fig/383140</uri></graphic></fig><fig id="F4" position="float" orientation="portrait"><object-id xmlns:xlink="http://www.w3.org/1999/xlink" content-type="doi" xlink:type="simple">10.3897/zookeys.915.46995.figure4</object-id><object-id xmlns:xlink="http://www.w3.org/1999/xlink" content-type="arpha" xlink:type="simple">15A14751-44C3-54C5-927F-AB8644AB5288</object-id><label>Figure 4.</label><caption><p>Differences in the separation of the canine with respect to the first premolar, and the development of the clinoid process between <italic><tp:taxon-name><tp:taxon-name-part taxon-name-part-type="genus" reg="Tonatia">Tonatia</tp:taxon-name-part> <tp:taxon-name-part taxon-name-part-type="species" reg="bakeri">bakeri</tp:taxon-name-part></tp:taxon-name></italic> and <italic><tp:taxon-name><tp:taxon-name-part taxon-name-part-type="genus" reg="Tonatia">T.</tp:taxon-name-part> <tp:taxon-name-part taxon-name-part-type="species" reg="maresi">maresi</tp:taxon-name-part></tp:taxon-name></italic>. Illustrations of the lateral view of the mandible, arrows indicate the separation between the canine and the first premolar in <bold>a</bold><italic><tp:taxon-name><tp:taxon-name-part taxon-name-part-type="genus" reg="Tonatia">T.</tp:taxon-name-part> <tp:taxon-name-part taxon-name-part-type="species" reg="bakeri">bakeri</tp:taxon-name-part></tp:taxon-name></italic> and <bold>b</bold><italic><tp:taxon-name><tp:taxon-name-part taxon-name-part-type="genus" reg="Tonatia">T.</tp:taxon-name-part> <tp:taxon-name-part taxon-name-part-type="species" reg="maresi">maresi</tp:taxon-name-part></tp:taxon-name></italic>. In the posterior basioccipital view, arrows indicate the clinoid process in <bold>c</bold><italic><tp:taxon-name><tp:taxon-name-part taxon-name-part-type="genus" reg="Tonatia">T.</tp:taxon-name-part> <tp:taxon-name-part taxon-name-part-type="species" reg="bakeri">bakeri</tp:taxon-name-part></tp:taxon-name></italic> (<named-content xmlns:xlink="http://www.w3.org/1999/xlink" content-type="dwc:institutional_code" xlink:type="simple">QCAZ</named-content> 9754) and <bold>d</bold><italic><tp:taxon-name><tp:taxon-name-part taxon-name-part-type="genus" reg="Tonatia">T.</tp:taxon-name-part> <tp:taxon-name-part taxon-name-part-type="species" reg="maresi">maresi</tp:taxon-name-part></tp:taxon-name></italic> (<named-content xmlns:xlink="http://www.w3.org/1999/xlink" content-type="dwc:institutional_code" xlink:type="simple">QCAZ</named-content> 4972).</p></caption><graphic xmlns:xlink="http://www.w3.org/1999/xlink" xlink:href="zookeys-915-059-g004.jpg" position="float" orientation="portrait" xlink:type="simple" id="oo_383141.jpg"><uri content-type="original_file" xlink:type="simple">https://binary.pensoft.net/fig/383141</uri></graphic></fig><table-wrap id="T2" position="float" orientation="portrait"><label>Table 2.</label><caption><p>Measurements (in mm) of <italic><tp:taxon-name><tp:taxon-name-part taxon-name-part-type="genus" reg="Tonatia">Tonatia</tp:taxon-name-part> <tp:taxon-name-part taxon-name-part-type="species" reg="bakeri">bakeri</tp:taxon-name-part></tp:taxon-name></italic> and <italic><tp:taxon-name><tp:taxon-name-part taxon-name-part-type="genus" reg="Tonatia">Tonatia</tp:taxon-name-part> <tp:taxon-name-part taxon-name-part-type="species" reg="maresi">maresi</tp:taxon-name-part></tp:taxon-name></italic>. Measurements are given for the holotypes and for the specimens included in this study (mean and observed range). Holotype data taken from <xref ref-type="bibr" rid="B48">Williams et al. (1995)</xref>.</p></caption><table id="TID0EFZBI" rules="all"><tbody><tr><th rowspan="2" colspan="1">Measurements</th><th rowspan="1" colspan="1">
                  <italic><tp:taxon-name><tp:taxon-name-part taxon-name-part-type="genus" reg="Tonatia">Tonatia</tp:taxon-name-part> <tp:taxon-name-part taxon-name-part-type="species" reg="bakeri">bakeri</tp:taxon-name-part></tp:taxon-name></italic>
                </th><th rowspan="1" colspan="1">
                  <italic><tp:taxon-name><tp:taxon-name-part taxon-name-part-type="genus" reg="Tonatia">Tonatia</tp:taxon-name-part> <tp:taxon-name-part taxon-name-part-type="species" reg="bakeri">bakeri</tp:taxon-name-part></tp:taxon-name></italic>
                </th><th rowspan="1" colspan="1">
                  <italic><tp:taxon-name><tp:taxon-name-part taxon-name-part-type="genus" reg="Tonatia">Tonatia</tp:taxon-name-part> <tp:taxon-name-part taxon-name-part-type="species" reg="maresi">maresi</tp:taxon-name-part></tp:taxon-name></italic>
                </th><th rowspan="1" colspan="1">
                  <italic><tp:taxon-name><tp:taxon-name-part taxon-name-part-type="genus" reg="Tonatia">Tonatia</tp:taxon-name-part> <tp:taxon-name-part taxon-name-part-type="species" reg="maresi">maresi</tp:taxon-name-part></tp:taxon-name></italic>
                </th></tr><tr><th rowspan="1" colspan="1">Holotype</th><th rowspan="1" colspan="1">specimens</th><th rowspan="1" colspan="1">Holotype</th><th rowspan="1" colspan="1">specimens</th></tr><tr><td rowspan="1" colspan="1">Calcar length</td><td rowspan="1" colspan="1">20.00</td><td rowspan="1" colspan="1">19.41 (16.37–21.59)</td><td rowspan="1" colspan="1">16.00</td><td rowspan="1" colspan="1">18.49 (12.10–22.66)</td></tr><tr><td rowspan="1" colspan="1">Hindfoot length</td><td rowspan="1" colspan="1">15.00</td><td rowspan="1" colspan="1">16.22 (13.73–20.00)</td><td rowspan="1" colspan="1">13.50</td><td rowspan="1" colspan="1">14.69 (11.92–18.00)</td></tr><tr><td rowspan="1" colspan="1">Length of ear from notch</td><td rowspan="1" colspan="1">14.00</td><td rowspan="1" colspan="1">–</td><td rowspan="1" colspan="1">30.00</td><td rowspan="1" colspan="1">–</td></tr><tr><td rowspan="1" colspan="1">Length of forearm</td><td rowspan="1" colspan="1">60.60</td><td rowspan="1" colspan="1">59.69 (57.45–62.66)</td><td rowspan="1" colspan="1">55.00</td><td rowspan="1" colspan="1">55.92 (52.70–60.00)</td></tr><tr><td rowspan="1" colspan="1">Metacarpal III length</td><td rowspan="1" colspan="1">–</td><td rowspan="1" colspan="1">50.80 (48.56–53.13)</td><td rowspan="1" colspan="1">–</td><td rowspan="1" colspan="1">48.11 (43.48–51.73)</td></tr><tr><td rowspan="1" colspan="1">Metacarpal IV length</td><td rowspan="1" colspan="1">–</td><td rowspan="1" colspan="1">51.61 (49.62–54.27)</td><td rowspan="1" colspan="1">–</td><td rowspan="1" colspan="1">49.21 (44.09–52.36)</td></tr><tr><td rowspan="1" colspan="1">Metacarpal V length</td><td rowspan="1" colspan="1">–</td><td rowspan="1" colspan="1">53.38 (51.43–56.31)</td><td rowspan="1" colspan="1">–</td><td rowspan="1" colspan="1">50.94 (45.42–54.37)</td></tr><tr><td rowspan="1" colspan="1">Tail length</td><td rowspan="1" colspan="1">36.00</td><td rowspan="1" colspan="1">14.93 (8.38–21.00)</td><td rowspan="1" colspan="1">19.00</td><td rowspan="1" colspan="1">16.76 (4.55–25.00)</td></tr><tr><td rowspan="1" colspan="1">Tibia length</td><td rowspan="1" colspan="1">–</td><td rowspan="1" colspan="1">29.81 (26.51–31.69)</td><td rowspan="1" colspan="1">–</td><td rowspan="1" colspan="1">27.00 (24.00–30.77)</td></tr><tr><td rowspan="1" colspan="1">Total length</td><td rowspan="1" colspan="1">105.00</td><td rowspan="1" colspan="1">–</td><td rowspan="1" colspan="1">94.00</td><td rowspan="1" colspan="1">–</td></tr><tr><td rowspan="1" colspan="1">Breadth of braincase</td><td rowspan="1" colspan="1">11.70</td><td rowspan="1" colspan="1">10.75 (10.46–11.29)</td><td rowspan="1" colspan="1">10.50</td><td rowspan="1" colspan="1">10.41 (9.68–11.85)</td></tr><tr><td rowspan="1" colspan="1">Condylobasal length</td><td rowspan="1" colspan="1">25.30</td><td rowspan="1" colspan="1">25.51 (24.50–26.73)</td><td rowspan="1" colspan="1">24.00</td><td rowspan="1" colspan="1">23.79 (22.31–25.17)</td></tr><tr><td rowspan="1" colspan="1">Condylocanine length</td><td rowspan="1" colspan="1">–</td><td rowspan="1" colspan="1">25.03 (24.25–26.00)</td><td rowspan="1" colspan="1">–</td><td rowspan="1" colspan="1">23.42 (22.28–24.69)</td></tr><tr><td rowspan="1" colspan="1">Condyloincisive length</td><td rowspan="1" colspan="1">–</td><td rowspan="1" colspan="1">25.08 (24.91–26.86)</td><td rowspan="1" colspan="1">–</td><td rowspan="1" colspan="1">24.22 (22.88–25.55)</td></tr><tr><td rowspan="1" colspan="1">Coronoid height</td><td rowspan="1" colspan="1">–</td><td rowspan="1" colspan="1">7.61 (6.94–8.07)</td><td rowspan="1" colspan="1">–</td><td rowspan="1" colspan="1">7.07 (6.33–7.71)</td></tr><tr><td rowspan="1" colspan="1">Greatest length of skull</td><td rowspan="1" colspan="1">30.20</td><td rowspan="1" colspan="1">29.73 (28.54–30.78)</td><td rowspan="1" colspan="1">28.20</td><td rowspan="1" colspan="1">27.90 (26.01–29.38)</td></tr><tr><td rowspan="1" colspan="1">Mastoid breadth</td><td rowspan="1" colspan="1">13.50</td><td rowspan="1" colspan="1">13.07 (12.69–13.45)</td><td rowspan="1" colspan="1">12.90</td><td rowspan="1" colspan="1">12.55 (11.77–13.35)</td></tr><tr><td rowspan="1" colspan="1">Palatal length</td><td rowspan="1" colspan="1">–</td><td rowspan="1" colspan="1">13.82 (12.59–14.61)</td><td rowspan="1" colspan="1">–</td><td rowspan="1" colspan="1">12.62 (9.05–13.65)</td></tr><tr><td rowspan="1" colspan="1">Palatal width at canines</td><td rowspan="1" colspan="1">–</td><td rowspan="1" colspan="1">2.47 (1.78–3.13)</td><td rowspan="1" colspan="1">–</td><td rowspan="1" colspan="1">2.38 (1.65–3.97)</td></tr><tr><td rowspan="1" colspan="1">Postorbital constriction breadth</td><td rowspan="1" colspan="1">5.60</td><td rowspan="1" colspan="1">5.80 (5.41–6.18)</td><td rowspan="1" colspan="1">5.30</td><td rowspan="1" colspan="1">5.47 (5.05–6.10)</td></tr><tr><td rowspan="1" colspan="1">Zygomatic breadth</td><td rowspan="1" colspan="1">15.00</td><td rowspan="1" colspan="1">13.81 (12.80–14.85)</td><td rowspan="1" colspan="1">14.30</td><td rowspan="1" colspan="1">13.41 (10.99–14.52)</td></tr><tr><td rowspan="1" colspan="1">Breadth across lower incisors</td><td rowspan="1" colspan="1">1.60</td><td rowspan="1" colspan="1">–</td><td rowspan="1" colspan="1">1.80</td><td rowspan="1" colspan="1">–</td></tr><tr><td rowspan="1" colspan="1">Breadth across upper canines</td><td rowspan="1" colspan="1">5.90</td><td rowspan="1" colspan="1">5.72 (5.19–6.05)</td><td rowspan="1" colspan="1">5.60</td><td rowspan="1" colspan="1">5.41 (5.03–5.92)</td></tr><tr><td rowspan="1" colspan="1">Breadth across upper molars</td><td rowspan="1" colspan="1">9.10</td><td rowspan="1" colspan="1">8.56 (8.24–9.16)</td><td rowspan="1" colspan="1">8.30</td><td rowspan="1" colspan="1">8.12 (7.46–8.88)</td></tr><tr><td rowspan="1" colspan="1">Dentary length</td><td rowspan="1" colspan="1">–</td><td rowspan="1" colspan="1">18.85 (18.29–19.86)</td><td rowspan="1" colspan="1">–</td><td rowspan="1" colspan="1">17.65 (16.45–18.61)</td></tr><tr><td rowspan="1" colspan="1">Height of crown of lower incisor</td><td rowspan="1" colspan="1">1.50</td><td rowspan="1" colspan="1">–</td><td rowspan="1" colspan="1">1.60</td><td rowspan="1" colspan="1">–</td></tr><tr><td rowspan="1" colspan="1">Length of maxillary toothrow</td><td rowspan="1" colspan="1">10.10</td><td rowspan="1" colspan="1">10.34 (9.92–10.81)</td><td rowspan="1" colspan="1">9.20</td><td rowspan="1" colspan="1">9.52 (9.13–10.13)</td></tr><tr><td rowspan="1" colspan="1">Mandibular toothrow length</td><td rowspan="1" colspan="1">–</td><td rowspan="1" colspan="1">11.37 (10.81–11.88)</td><td rowspan="1" colspan="1">–</td><td rowspan="1" colspan="1">10.51 (9.95–11.11)</td></tr><tr><td rowspan="1" colspan="1">Molariform toothrow length</td><td rowspan="1" colspan="1">–</td><td rowspan="1" colspan="1">7.44 (5.27–8.34)</td><td rowspan="1" colspan="1">–</td><td rowspan="1" colspan="1">6.44 (4.94–8.06)</td></tr></tbody></table></table-wrap></tp:treatment-sec><ref-list><ref id="B48"><mixed-citation xmlns:xlink="http://www.w3.org/1999/xlink" xlink:type="simple"><person-group><name name-style="western"><surname>Williams</surname><given-names>SL</given-names></name><name name-style="western"><surname>Willig</surname><given-names>MR</given-names></name><name name-style="western"><surname>Reid</surname><given-names>FA</given-names></name></person-group> (<year>1995</year>) <article-title>Review of the <italic><tp:taxon-name><tp:taxon-name-part taxon-name-part-type="genus">Tonatia</tp:taxon-name-part> <tp:taxon-name-part taxon-name-part-type="species">bidens</tp:taxon-name-part></tp:taxon-name></italic> complex (<tp:taxon-name><tp:taxon-name-part taxon-name-part-type="class">Mammalia</tp:taxon-name-part></tp:taxon-name>: <tp:taxon-name><tp:taxon-name-part taxon-name-part-type="order">Chiroptera</tp:taxon-name-part></tp:taxon-name>), with descriptions of two new subspecies.</article-title><source>Journal of Mammalogy</source><volume>76</volume>: <fpage>612</fpage>–<lpage>626</lpage>. <ext-link xlink:type="simple" ext-link-type="doi" xlink:href="10.2307/1382370">https://doi.org/10.2307/1382370</ext-link></mixed-citation></ref><ref id="B14"><mixed-citation xmlns:xlink="http://www.w3.org/1999/xlink" xlink:type="simple"><person-group><name name-style="western"><surname>Falcão</surname><given-names>FC</given-names></name><name name-style="western"><surname>Soares-Santos</surname><given-names>B</given-names></name><name name-style="western"><surname>Drummond</surname><given-names>S</given-names></name></person-group> (<year>2005</year>) <article-title>Espécies de morcegos do Planalto da Conquista, Bahia, Brasil.</article-title><source><tp:taxon-name><tp:taxon-name-part taxon-name-part-type="order">Chiroptera</tp:taxon-name-part></tp:taxon-name> Neotropical</source><volume>11</volume>: <fpage>220</fpage>–<lpage>223</lpage>.</mixed-citation></ref><ref id="B47"><mixed-citation xmlns:xlink="http://www.w3.org/1999/xlink" xlink:type="simple"><person-group><name name-style="western"><surname>Williams</surname><given-names>S</given-names></name><name name-style="western"><surname>Genoways</surname><given-names>H</given-names></name></person-group> (<year>2008</year>) <source>Subfamily <tp:taxon-name><tp:taxon-name-part taxon-name-part-type="subfamily">Phyllostominae</tp:taxon-name-part></tp:taxon-name>. In: Gardner AL (Ed.) Mammals of South America. Volume I. Marsupials, Xenarthrans, Shrews and Bats.</source><publisher-name>The University of Chicago Press</publisher-name>, <publisher-loc>Chicago</publisher-loc>, <size units="page">669 pp</size>.</mixed-citation></ref><ref id="B42"><mixed-citation xmlns:xlink="http://www.w3.org/1999/xlink" xlink:type="simple"><person-group><name name-style="western"><surname>Tirira</surname><given-names>DG</given-names></name></person-group> (<year>2017</year>) <source>Mamíferos del Ecuador Guía de Campo Publicación Especial 11.</source><publisher-name>Ediciones Murciélago Blanco</publisher-name>, <publisher-loc>Quito</publisher-loc>, <size units="page">600 pp</size>.</mixed-citation></ref><ref id="B32"><mixed-citation xmlns:xlink="http://www.w3.org/1999/xlink" xlink:type="simple"><person-group><name name-style="western"><surname>Liévano-Romero</surname><given-names>KS</given-names></name><name name-style="western"><surname>Rodríguez-Posada</surname><given-names>ME</given-names></name><name name-style="western"><surname>Cortés-Vecino</surname><given-names>JA</given-names></name></person-group> (<year>2019</year>) <article-title>Nuevos registros de ectoparásitos de murciélagos en sabanas inundables de la orinoquía colombiana.</article-title><source>Mastozoología Neotropical,</source><volume>26</volume>(<issue>2</issue>): <fpage>377</fpage>–<lpage>389</lpage>. <ext-link xlink:type="simple" ext-link-type="doi" xlink:href="10.31687/saremMN.19.26.2.0.13">https://doi.org/10.31687/saremMN.19.26.2.0.13</ext-link></mixed-citation></ref></ref-list></tp:taxon-treatment>
